# Supplementary material for: Focal salvage therapy for local prostate cancer recurrences after primary radiotherapy: a comprehensive review
Source: World J Urol. 2016 Mar 24;34(11):1521–31. doi: 10.1007/s00345-016-1811-9 (PMC5063906; doi:10.1007/s00345-016-1811-9)
Supplement: Supplementary file 1 — Supplementary material 1 (XLSX 20 kb) [file 345_2016_1811_MOESM1_ESM.xlsx]

## Sheet: Blad1
	Table A1. Critical Appraisal
								Validity
					Selection•	Study Population†	Exposure‡	Primary Outcome	Secondary Outcome	Follow-up	Patients
			Relevance
	Study	Dom	Det	Out								Value
	Two-arm cohort
	De Castro Abreu 2013 9*	+	+	+	+ / +	+ / +	+ / +	+	-	+	±	Moderate
	Single-arm cohort
	Ahmed 2012 10	+	+	+	+	+	+	+	+	+	+	Moderate
	Baco 2014 11	+	+	+	+	+	+	+	+	+	+	Moderate
	Bomers 2013 12	+	+	+	+	+	+	-	-	-	-	Low
	Chang 2014 13	+	+	+	+	+	+	+	+	+	-	Low
	Eisenberg 2008 14	+	+	+	+	±	+	+	-	+	±	Moderate
	Hsu 2012 15	+	+	+	+	+	+	+	+	+	±	Moderate
	Li 2015 16	+	+	+	+	+	+	+	-	+	+	Moderate
	Nguyen 2007 17	+	+	+	+	+	+	+	+	+	+	Moderate
	Peters 2014 18	+	+	+	+	+	+	+	+	+	±	Moderate
	Sasaki 2014 19	+	+	+	+	+	+	-	+	+	-	Low
	Shariat 2005 20	+	+	+	-	+	+	-	+	+	-	Low
